# Supplementary material for: Integration of Stem Cell to Chondrocyte-Derived Cartilage Matrix in Healthy and Osteoarthritic States in the Presence of Hydroxyapatite Nanoparticles
Source: PLoS One. 2016 Feb 12;11(2):e0149121. doi: 10.1371/journal.pone.0149121 (PMC4752260; doi:10.1371/journal.pone.0149121)
Supplement: S1 File — (XLSX) [file pone.0149121.s001.xlsx]

## Sheet: Agar HC
Here the image was cut three times and cells were counted using the cell counter plugin from the imageJ
	Average	SD
Day 1	83.4138	1.99246
Day 7	97.5539	0.392234
Day 14	97.4954	0.0777212
Day 28	96.8698	0.130637

## Sheet: Agar HCOA
Here the image was cut three times and cells were counted using the cell counter plugin from the imageJ
	Average	SD
Day 1	87.503	0.410685
Day 7	96.9568	0.101314
Day 14	89.6343	0.244934
Day 28	85.7224	1.10045
